# Supplementary material for: A Comparative Study on the Melt Crystallization of Biodegradable Poly(butylene succinate-co-terephthalate) and Poly(butylene adipate-co-terephthalate) Copolyesters
Source: Polymers (Basel). 2024 Aug 29;16(17):2445. doi: 10.3390/polym16172445 (PMC11397942; doi:10.3390/polym16172445)
Supplement: Supplementary file 1 [file polymers-16-02445-s001.zip]

Archive with 1 entries (1 files):
- polymers-3160786-supplementary.pdf
